# Supplementary material for: Species of Dickeya and Pectobacterium Isolated during an Outbreak of Blackleg and Soft Rot of Potato in Northeastern and North Central United States
Source: Microorganisms. 2021 Aug 14;9(8):1733. doi: 10.3390/microorganisms9081733 (PMC8401272; doi:10.3390/microorganisms9081733)
Supplement: Supplementary file 1 [file microorganisms-09-01733-s001.zip]

Archive with 1 entries (1 files):
- microorganisms-1293507-supplementary.pdf
